# Supplementary material for: Conventional Versus Virtual Reality-Based Hess–Lancaster Assessment: Agreement and Repeatability in Ocular Motility Evaluation
Source: J Eye Mov Res. 2026 Jun 9;19(3):67. doi: 10.3390/jemr19030067 (PMC13302422; doi:10.3390/jemr19030067)
Supplement: Supplementary file 1 [file jemr-19-00067-s001.zip]

Archive with 1 entries (1 files):
- jemr-4358635-supplementary.pdf
